# Supplementary material for: Cardio-Respiratory Coordination Increases during Sleep Apnea
Source: PLoS One. 2014 Apr 9;9(4):e93866. doi: 10.1371/journal.pone.0093866 (PMC3981754; doi:10.1371/journal.pone.0093866)
Supplement: Data S1 — The time points of the respiratory and the cardiac onsets as well as the status of each respiratory onset (present sleep stage; AHE yes/no). (ZIP) [file pone.0093866.s001.zip]

Archive with 27 entries (27 files):
- d9.mat
- d11.mat
- d12.mat
- d13.mat
- d14.mat
- d15.mat
- d17.mat
- d18.mat
- d20.mat
- d22.mat
- d23.mat
- d24.mat
- d25.mat
- d26.mat
- d27.mat
- d28.mat
- d29.mat
- d30.mat
- d31.mat
- d1.mat
- d2.mat
- d3.mat
- d4.mat
- d5.mat
- d6.mat
- d7.mat
- d8.mat
